# Supplementary material for: Exploring the Molecular Mechanism of 1,25(OH)2D3 Reversal of Sorafenib Resistance in Hepatocellular Carcinoma Based on Network Pharmacology and Experimental Validation
Source: Curr Issues Mol Biol. 2025 Apr 29;47(5):319. doi: 10.3390/cimb47050319 (PMC12109729; doi:10.3390/cimb47050319)
Supplement: Supplementary file 1 [file cimb-47-00319-s001.zip]

Archive with 5 entries (5 files):
- Figure S1, Tables S1 and S2 legends.pdf
- Figure S1.tif
- Table S1.pdf
- Table S2.xlsx
- Table S3.csv
