# Supplementary material for: Exploring the Molecular Mechanism of 1,25(OH)2D3 Reversal of Sorafenib Resistance in Hepatocellular Carcinoma Based on Network Pharmacology and Experimental Validation
Source: Curr Issues Mol Biol. 2025 Apr 29;47(5):319. doi: 10.3390/cimb47050319 (PMC12109729; doi:10.3390/cimb47050319)
Supplement: Supplementary file 1 [file cimb-47-00319-s001.zip › Table S2.xlsx]

## Sheet: Sheet1
BMP2
THRB
AKR1C2
CASP7
TTR
MAOB
CA2
PIM1
AKR1B1
AR
PPARG
KIF11
MMP13
CASP3
BACE1
STS
ALB
MAPKAPK2
PGR
MAPK1
HSD17B11
ITGAL
AKR1C3
APOA2
EPHB4
GC
KDR
MAPK10
PPIA
CYP19A1
ADAM17
NR3C2
ESRRG
HCK
TREM1
CHEK1
MAPK14
DHFR
MTAP
ESR1
HSD11B1
NOS3
CDK2
ADH1B
PDPK1
HSD17B1
SULT2A1
TNNC1
FABP4
REN
PLK1
SHBG
TYMS
SRC
PPP5C
NQO1
GSTP1
RORA
AKR1C1
GSR
EGFR
PDE4B
CHIT1
F10
PLA2G10
RXRA
HSPA8
CES1
TGFBR1
MAPK8
SEC14L2
DHODH
CTSB
TTPA
CA1
FNTA
PPARD
CSNK2A1
HDAC8
ABO
DUSP6
PDE5A
PDE4D
ANXA5
IGF1R
PARP1
WAS
BCHE
F2
GSTA1
PDK2
PTPN1
ADH5
ALDH2
CCNA2
SORD
GSK3B
NR1H4
CBR1
PCK1
PTPN11
AURKA
HSP90AA1
MMP8
MMP12
PDE3B
SOD2
ADH1C
SYK
CTSK
CTNNA1
TRAPPC3
YARS1
SULT2B1
ADK
FABP5
CRABP2
FABP7
PPARA
PIK3CG
MDM2
PGF
ITK
CCNT1
FECH
RBP4
FABP3
ESR2
NQO2
FGFR2
NR1H2
FABP6
THRA
SERPINA1
FGFR1
PLA2G2A
EPHX2
NR1H3
DPP4
NR1I3
NR1I2
PRKACA
GLO1
LCK
PNMT
GBA
JAK3
MET
MMP3
S100A9
BLVRB
MTHFD1
HNF4G
HMGCR
ACP3
IGF1
RARG
NR3C1
MMP7
CSK
ERBB4
IL2
CYP2C8
VDR
NOS2
BIRC7
CYP2C9
SULT1E1
MMP2
PADI4
TGM3
DPEP1
HNMT
PAH
F7
DCK
AMY1A
AMY1B
AMY1C
ZAP70
LCN2
FKBP1A
GM2A
MAP2K1
ACADM
PIK3R1
JAK2
RARB
ELANE
PSAP
CTSF
GRB2
PRKCQ
PPCDC
XIAP
GSTT2B
CTSS
PYGL
AGXT
GCK
TEK
RXRB
AMD1
RARA
MMP9
HSP90AB1
ABL1
AKT2
FDPS
F11
CMA1
KIT
SHMT1
SETD7
SDS
BHMT
CDK7
BCAT2
CD209
LYZ
FKBP3
TPSB2
MME
PPP1CC
EIF4E
FKBP1B
TGFB2
LTA4H
CASP1
LGALS3
PCTP
BCL2L1
OAT
ACAT1
HMOX1
AMY2A
GART
HEXB
DTYMK
FOLH1
PROCR
NMNAT1
TRDMT1
GSTM1
NT5M
DCPS
INSR
RFK
ADAM33
HADH
FGG
TAP1
DUT
Arl5b
UAP1
WARS1
HINT1
IVD
ME2
MAOA
UCK2
RAP2A
DAPK1
NR1D2
LAP3
emrD
CDC33
petA
TM_0065
cyoB
sinR
ppa
DRAP1
TPK1
aldA
Dab1
secY
bglIIR
parC
e(y)1
PH1782.1
ACIAD0353
rfbF
Crebbp
CYB5A
rop
KAS
RANBP2
GALM
ARHGEF12
caf1
trpF
S100A11
ARHGAP11A
alr5027
lush
Reps1
los1
dhp1
putA
Gcm1
cII
folD
kasB
PRPS1
SDHA
TPR
metE
CYP2C5
CSDE1
luxB
Ache
puhA
argB
petB
rhmD
Edc3
Cnot4
miaA
alpha-Man-IIa
fbaA
SYNCRIP
HSD17B4
Capn2
sod
RGS6
yycE
TNNC2
AZGP1
HHT1
HHT2
EIF4A1
cdc6-1
avrPph3
capD
nthA
SERPING1
CITED2
dphB
ecoRIIR
TIM44
SAV1866
gfcB
ipdC
glxK
for
sodA
IL10RA
NPC2
Tcea3
USH1C
Sin3b
Trpv6
glmU
hemAT
MJ1563
elbB
TAF13
rsbU
RAB7A
ACBD7
AMY1.1
ligA
nanA
Kcnip3
rpl1
CPK1
CAMK4
yhfA
PIP4K2C
P
RHO
STP22
zwf
AF_0060
yedP
MB
USP19
accD5
yxaF
PA3967
ghbA1
aroD
TT_P0059
aspC
ndkA
Cd2
yjcS
AOC3
CPSF3
aur
S100A12
fadR
MED7
CUL1
PMP2
sor
S100B
thiC
ACR
RXRG
tig
xynD
SEC23
tycC
cyp102A1
CLPP
rsmF
CDC4
yesE
S100A6
act2
BT_4395
SULT1B1
DMC1
phoA
mnt
VEGFB
sorA
ybaA
fpr
malQ
GDI1
fmn1
truB
ACTA1
cat
ADSL
APBA3
hisE
HA
Ighg1
Ldhc
dnaE-C
dnaE-N
icd
LI637
Lyn
pyrH
pyrG
ANXA1
hbp
yesX
pgiA
Cd8a
Mog
kinA
cofD
FES
der
hba1
HB
Sin3a
ytcD
ssb
recC
MUC1
IQUB
MJ1651
fixL
SPEN
KEX2
SF1
fadB
ureA
mdh
SMK1
ybaL
thrS
dacB
glcB
GLU1
mscS
ldha
MJ0130
Sgms1
RRP8
ilvA
Ppp1r8
PNLIPRP1
TIMM9
DDC
cat3
hydA
rob
cyt-18
HBA
FRQ1
RDM1
TARDBP
cysH
PRDX6
MS4A1
Faim
C3
rsmG
CTA1
LBA
shp
GOT1
SDH1
hba4
SUOX
CRS2
TTHA0218
alr
cycA
GAL10
truA
PTGS1
S100a13
hlyB
TEF1
TEF2
tcmI
HBEGF
HMGB3
allA
ilvE
GYG1
L1
ITPKC
MTH_152
hdaH
yfiT
dcd
HBB
SUB1
ypjD
ndkC-1
ndkC-2
CFB
C1R
ESRRA
CFD
PLAU
MIF
CDA
CDK6
HPN
AKT1
CDK5R1
CD1A
ACE
TPI1
GCDH
GPI
CBS
STAT1
GSTM2
PNP
CTSV
FAP
CTSD
CSNK1G2
ARF1
ISG20
CCL5
EPHA2
CTSG
ALDOA
BST1
TPH1
ARG2
GP1BA
MMP1
CDC42
LDHB
ARF4
IMPDH1
KAT2B
OTC
Rheb
GSTA3
MMP16
CLEC4M
GSTO1
PAPSS1
SELE
ARG1
ARL5A
CTSL
cyp125
CYP24A1
CYP27B1
CRYAB
DHCR24
Dhcr7
EcR
GLRA1
GPBAR1
CDC25A
CDC25B
NPC1L1
SREBF2
vdra
SLC6A2
CCR1
GSK3A
HTR1A
DRD2
PSEN2
CCNC
CDK8
P2RX3
EZH2
IMPDH2
INCENP
TTK
PGGT1B
IL6ST
CDK1
S1PR1
PDK1
IRAK4
GPR55
GPR18
BMP1
ADORA2A
ADORA2B
MTOR
PIK3CA
PDE3A
JAK1
PIK3CD
PIK3CB
CCND1
CCNB3
OPRM1
OPRD1
OPRK1
PRKCB
MAPK13
MAPK11
CDC7
BRD4
BRD3
TACR1
IDH1
GABRB3
CCNE2
GABRA2
CXCR2
PAK1
ROCK2
LIMK1
HCRTR2
HCRTR1
ALK
CDC42BPA
ROS1
ACKR3
MAPK3
CALCRL
PRKDC
CYP51A1
RORC
CNR2
CYP17A1
TBXA2R
GRM2
S1PR3
CCKBR
MTNR1A
MTNR1B
KCNH2
RET
CXCR3
CSF1R
SLC10A2
AVPR1A
LIMK2
ROCK1
MAPK9
MAP3K11
MAP3K9
PRKCE
PDE10A
NAMPT
FLT1
PDGFRB
FLT4
FLT3
CNR1
MDM4
CYP3A4
CHRM1
CYP2D6
CACNA2D1
CACNA2D2
TTL
CSNK2A2
AURKB
PDE2A
TAB1
MAP3K7
SMO
CCR2
GRM1
DGAT1
PRKCD
CDK9
TKT
FAAH
TACR2
MCHR1
APP
HSD11B2
RPS6KB1
C5AR1
FNTA
CASR
TACR3
IKBKB
SLC29A1
NPY1R
TERT
PDE7A
SLC16A1
HTR6
BCL2
BIRC3
BIRC2
STAT6
ADAM10
BRAF
CCND3
HTR2A
HTR2C
PIM3
