# Supplementary material for: Exploring the Molecular Mechanism of 1,25(OH)2D3 Reversal of Sorafenib Resistance in Hepatocellular Carcinoma Based on Network Pharmacology and Experimental Validation
Source: Curr Issues Mol Biol. 2025 Apr 29;47(5):319. doi: 10.3390/cimb47050319 (PMC12109729; doi:10.3390/cimb47050319)
Supplement: Supplementary file 1 [file cimb-47-00319-s001.zip › Table S3.csv]

id	logFC	pvalue	sign
MTTP	-6.62	1.07e-13	Down
CAPN2	3.87	2.58e-12	Up
COL12A1	5.8	2.21e-11	Up
KYNU	5.18	2.53e-11	Up
OLR1	8.63	3.96e-11	Up
EDIL3	6.15	4.17e-11	Up
PLAC8	3.47	8.73e-11	Up
MAP1B	4.98	1.66e-10	Up
BIRC3	4.89	1.9e-10	Up
NR6A1	-3.1	1.97e-10	Down
KIAA1211	-1.72	2.62e-10	Down
DUSP6	-3.03	5.23e-10	Down
SERPING1	-4.32	6.72e-10	Down
HK1	2.12	8.69e-10	Up
N4BP2	-1.41	1.2e-09	Down
MMP16	-2.64	1.37e-09	Down
DNAJC13	-1.35	1.51e-09	Down
RCN1	3.13	1.53e-09	Up
CYP2S1	2.84	1.57e-09	Up
VTA1	1.04	1.87e-09	Up
CTSL2	-2.16	1.95e-09	Down
PLAA	-1.52	2.08e-09	Down
RCN1P2	4.94	2.33e-09	Up
CYP1B1	7	2.51e-09	Up
EMP3	3.24	2.74e-09	Up
SEMA3C	3.25	2.88e-09	Up
SLC4A4	-4.48	2.91e-09	Down
PDP1	1.16	2.92e-09	Up
AHR	1.42	3.3e-09	Up
ARAP2	1.7	4.13e-09	Up
LUM	3.47	4.46e-09	Up
CD47	3.73	5.45e-09	Up
GPR125	-1.31	5.54e-09	Down
UNC13D	3.34	6.07e-09	Up
FBN2	7.68	6.24e-09	Up
ETV1	-1.3	6.87e-09	Down
CPE	3.15	6.9e-09	Up
CXorf22	-2.25	7.03e-09	Down
CD109	5.07	7.47e-09	Up
UNC13B	-1.83	8.06e-09	Down
GBP3	4.06	8.12e-09	Up
EML1	-1.94	8.25e-09	Down
PDGFD	2.86	8.62e-09	Up
OSBPL11	-1.2	1.03e-08	Down
FANCD2	-2.26	1.11e-08	Down
LIN7A	-3.53	1.11e-08	Down
ANGPTL3	-5.77	1.12e-08	Down
TNFRSF10A	2.36	1.27e-08	Up
PRKAR2A	-1.3	1.36e-08	Down
ANXA8L1	4.54	1.41e-08	Up
MERTK	-1.95	1.54e-08	Down
PELI2	2.36	1.55e-08	Up
IBTK	1.32	1.56e-08	Up
WBP2	1.55	1.62e-08	Up
NFXL1	-1.63	1.86e-08	Down
RAB27B	5.32	1.87e-08	Up
CMAS	1.04	2.07e-08	Up
MCM5	-2.39	2.23e-08	Down
CNTLN	-1.48	2.24e-08	Down
ADM	1.84	2.28e-08	Up
HINT3	1.42	2.29e-08	Up
AMBP	-6.4	2.42e-08	Down
LOC100653515	1.26	2.43e-08	Up
ALPK2	3.01	2.58e-08	Up
MEP1A	-3.22	2.62e-08	Down
SLC46A3	3.56	2.84e-08	Up
CD55	3.39	3.07e-08	Up
SNAPC3	-1.04	3.31e-08	Down
SOAT2	-1.54	3.35e-08	Down
ATP6V1D	1.06	3.45e-08	Up
GPX8	3.67	3.7e-08	Up
SLC17A5	2.43	3.83e-08	Up
CAPN7	-1.41	4.06e-08	Down
ITGB5	-1.54	4.26e-08	Down
OGFRL1	3.56	4.42e-08	Up
CHDC2	-1.84	4.55e-08	Down
FAM129A	1.73	4.75e-08	Up
QPCT	2.42	5.39e-08	Up
LIMK2	1.56	5.44e-08	Up
KSR1	1.48	5.7e-08	Up
CYP1B1	4.67	5.73e-08	Up
PIR	-1.69	5.76e-08	Down
TSPAN15	1.31	5.88e-08	Up
PPIC	2	6.14e-08	Up
MIR614	4.9	6.16e-08	Up
PTPN1	1.16	6.22e-08	Up
FOSL2	1.59	6.25e-08	Up
CITED2	1.97	6.55e-08	Up
AGXT2	-2.07	6.7e-08	Down
PSENEN	1.61	6.97e-08	Up
SPTSSB	-3.42	6.99e-08	Down
RMI1	-1.27	7.06e-08	Down
PALMD	-3.17	7.28e-08	Down
TSPAN13	1.73	7.39e-08	Up
NOA1	-1.61	7.82e-08	Down
ZNF445	-1.36	7.91e-08	Down
PPAT	-1.92	7.99e-08	Down
NAB1	-1.33	8.07e-08	Down
UBE2K	-1.35	8.17e-08	Down
ARHGAP31	2.14	8.19e-08	Up
MCM2	-2.1	8.46e-08	Down
SEPT11	-1.94	8.52e-08	Down
PNMA2	2.24	8.56e-08	Up
DNASE2	1.72	8.72e-08	Up
LAD1	2.06	9.04e-08	Up
SULT2A1	-4.17	9.25e-08	Down
PAPPA	2.58	9.26e-08	Up
LINC00862	1.3	9.26e-08	Up
SGMS2	2.5	9.29e-08	Up
PDS5A	-1.22	9.66e-08	Down
MCM3	-1.77	9.66e-08	Down
ANXA8L1	4.27	9.75e-08	Up
B4GALNT3	1.46	1.01e-07	Up
PLA2G12B	-3.11	1.03e-07	Down
USP41	-1.39	1.06e-07	Down
CDA	2.86	1.14e-07	Up
EPHA5	2.11	1.23e-07	Up
CYB5R4	1.31	1.26e-07	Up
ASGR2	-4.03	1.35e-07	Down
SMIM6	3.16	1.36e-07	Up
SESTD1	-1.59	1.4e-07	Down
PDE9A	-1.63	1.45e-07	Down
RPL9	-1.26	1.49e-07	Down
ZEB2	1.43	1.5e-07	Up
SETMAR	-1.25	1.54e-07	Down
AXL	3.97	1.57e-07	Up
TOM1L2	1.59	1.63e-07	Up
IGFBP4	2.37	1.64e-07	Up
SDAD1	-1.57	1.7e-07	Down
APOA1	-1.63	1.79e-07	Down
CERS6	-1.23	1.81e-07	Down
METTL7B	-2.89	1.87e-07	Down
JAK1	1.08	1.95e-07	Up
TET1	-1.92	1.97e-07	Down
ANXA8L2	4.07	2.01e-07	Up
DSTN	1.61	2.03e-07	Up
B3GNT5	1.82	2.03e-07	Up
KDM5A	1.34	2.11e-07	Up
TUBB4B	-1.28	2.12e-07	Down
PRAF2	1.16	2.15e-07	Up
F3	1.96	2.24e-07	Up
C2orf72	-1.65	2.28e-07	Down
A1CF	-2.25	2.4e-07	Down
GRAMD1B	1.43	2.41e-07	Up
STAT3	1.37	2.42e-07	Up
PANX1	1.1	2.46e-07	Up
SLC30A9	-1.23	2.5e-07	Down
ANO4	-2.09	2.53e-07	Down
ATP2B4	3.35	2.55e-07	Up
LINC00261	-1.6	2.57e-07	Down
ABCB6	-1.94	2.57e-07	Down
USP18	-2.23	2.6e-07	Down
DCK	-1.38	2.62e-07	Down
SOX9	-2.67	2.67e-07	Down
HSPB8	1.45	2.89e-07	Up
SLC25A12	1.75	2.99e-07	Up
PDZK1P1	-3.7	3.01e-07	Down
DZIP1	2.27	3.06e-07	Up
FIG4	1.6	3.06e-07	Up
ABRACL	1.89	3.16e-07	Up
HELLS	-1.49	3.25e-07	Down
PLCXD1	-1.4	3.33e-07	Down
OR2A9P	1.1	3.33e-07	Up
NBEA	1.9	3.38e-07	Up
RAD54L	-1.43	3.39e-07	Down
PDZK1P1	-3.86	3.57e-07	Down
AGR2	4.83	3.71e-07	Up
TOPBP1	-1.39	3.74e-07	Down
IGFBP3	1.69	3.76e-07	Up
PLCXD3	1.54	3.77e-07	Up
TMEM52B	2.27	3.83e-07	Up
PDZK1	-3.48	3.83e-07	Down
GUF1	-1.55	3.83e-07	Down
LGR5	-2.82	3.85e-07	Down
LARS2	-1.06	3.95e-07	Down
PCDHB13	-1.58	3.97e-07	Down
NUP54	-1.25	4.1e-07	Down
PPP4R4	-1.88	4.12e-07	Down
SLC9A3R1	-1.96	4.16e-07	Down
OSBPL10	1.75	4.26e-07	Up
PSMB7	-1.21	4.32e-07	Down
HKDC1	1.76	4.33e-07	Up
LOXL2	1.5	4.35e-07	Up
ALG10	-1.22	4.35e-07	Down
PGAP1	-1.24	4.42e-07	Down
AGMAT	-3.73	4.43e-07	Down
ADH6	-2.61	4.47e-07	Down
RIT1	1.34	4.51e-07	Up
LOC100506178	2.06	4.56e-07	Up
LIMA1	3.57	4.57e-07	Up
ANO6	-1.03	4.58e-07	Down
AKR1B1	2.21	4.63e-07	Up
SDC1	-1.28	4.64e-07	Down
TMEM194B	-1.26	4.8e-07	Down
KDELR1	1.26	4.96e-07	Up
RAB32	1.8	4.98e-07	Up
GAS2L3	-2.42	5.1e-07	Down
FRAS1	-4.16	5.18e-07	Down
EIF1B	-1.36	5.21e-07	Down
GOLIM4	-1.48	5.3e-07	Down
CXCL5	6.79	5.34e-07	Up
HIBCH	-1.12	5.35e-07	Down
AGMO	-4.01	5.42e-07	Down
USP12	2.03	5.45e-07	Up
QSOX1	3.39	5.46e-07	Up
PCNXL2	1.26	5.57e-07	Up
GOLM1	2.84	5.6e-07	Up
TULP3	1.23	5.9e-07	Up
ARMCX1	1.85	5.9e-07	Up
MLH1	-1.01	6e-07	Down
EPHX2	-1.79	6.1e-07	Down
RCHY1	-1.01	6.1e-07	Down
EZH2	-1.48	6.16e-07	Down
CCDC9	1.1	6.19e-07	Up
CNNM3	-1.09	6.26e-07	Down
FIP1L1	-1.02	6.4e-07	Down
PCDHB8	-1.75	6.47e-07	Down
RIOK3	1.44	6.48e-07	Up
XYLB	-1.73	6.59e-07	Down
CLOCK	-1.05	6.65e-07	Down
ADA	1.9	6.73e-07	Up
CLDN1	-1.34	6.75e-07	Down
GCLM	-1.77	6.75e-07	Down
TPBG	1.25	6.8e-07	Up
RSPH3	1.28	6.87e-07	Up
SPRY4	-1.7	6.9e-07	Down
ONECUT2	-2.38	7.04e-07	Down
PSMD1	-1.26	7.16e-07	Down
TGFBR2	-1.29	7.35e-07	Down
PLCXD1	-2.21	7.79e-07	Down
BCAM	-2.56	7.98e-07	Down
TNIP1	1.49	7.99e-07	Up
VWCE	-1.32	8.16e-07	Down
LACC1	1.73	8.36e-07	Up
B2M	1.18	8.41e-07	Up
DOLPP1	-1.71	8.45e-07	Down
LPHN1	-1.03	8.45e-07	Down
EZR	1.09	8.46e-07	Up
SYNE2	-1.4	8.65e-07	Down
GRAMD3	1.31	8.7e-07	Up
CD44	4.97	8.81e-07	Up
KIF15	-2.07	8.85e-07	Down
IFNGR1	2.9	8.86e-07	Up
IGF2R	1.54	9.2e-07	Up
PORCN	2.96	9.28e-07	Up
TMEM30A	1.08	9.35e-07	Up
TEAD2	-1.36	9.37e-07	Down
HAUS6	-1.87	9.53e-07	Down
MYOF	4.22	9.54e-07	Up
DENND4A	-1.42	9.57e-07	Down
PTPLA	4.67	9.78e-07	Up
OPN3	2.02	9.81e-07	Up
PHYHIPL	-1.25	9.82e-07	Down
F2RL1	2.65	9.83e-07	Up
CEP78	-1.33	9.97e-07	Down
SLC19A2	-1.24	1.02e-06	Down
CAMK2N1	-1.25	1.04e-06	Down
LRRC28	-1.56	1.07e-06	Down
SELO	-1.69	1.07e-06	Down
PSIP1	-1.83	1.08e-06	Down
PAICS	-1.59	1.15e-06	Down
SFT2D1	1.13	1.16e-06	Up
C4BPB	2.71	1.19e-06	Up
ARL6IP5	1.98	1.19e-06	Up
IL17RB	-2.85	1.22e-06	Down
PROCR	1.42	1.23e-06	Up
TCEA3	-1.6	1.24e-06	Down
MCM7	-1.29	1.24e-06	Down
HECA	1.33	1.27e-06	Up
PCDH17	-2.32	1.27e-06	Down
DLC1	-1.14	1.3e-06	Down
TMEM156	3.16	1.33e-06	Up
SPRED2	-1.18	1.34e-06	Down
VGLL3	3.62	1.36e-06	Up
RHPN2	1.34	1.38e-06	Up
LOC100506100	-2.58	1.4e-06	Down
CORO2A	-2.06	1.41e-06	Down
PVRL3	-1.12	1.42e-06	Down
FABP1	-2.23	1.43e-06	Down
DDX60L	1.15	1.45e-06	Up
CDC25A	-2.08	1.52e-06	Down
FSCN1	1.64	1.53e-06	Up
RPS6	-1.05	1.53e-06	Down
ATF7IP2	-2.02	1.59e-06	Down
IQGAP2	-1.38	1.59e-06	Down
BBX	1.88	1.6e-06	Up
PVR	1.34	1.61e-06	Up
WDR19	-1.02	1.62e-06	Down
SRP72	-1.39	1.7e-06	Down
GSTCD	-1.11	1.7e-06	Down
CLU	-2.69	1.71e-06	Down
ORC1	-1.87	1.73e-06	Down
DOCK5	1.23	1.75e-06	Up
POLA1	-1.25	1.77e-06	Down
ETV5	-1.9	1.83e-06	Down
PLTP	3.59	1.87e-06	Up
RND1	2.62	1.89e-06	Up
RAB31	1.59	1.89e-06	Up
EPM2AIP1	-1.03	1.92e-06	Down
TNFRSF9	1.65	1.94e-06	Up
B4GALT5	1.45	1.96e-06	Up
TJP2	-2.14	1.98e-06	Down
PCDHGA10	-2.07	2e-06	Down
LIPG	1.31	2.01e-06	Up
IGF1R	2.02	2.05e-06	Up
UHRF1	-1.24	2.07e-06	Down
CDCA7	-2.23	2.08e-06	Down
ODF2L	1.37	2.1e-06	Up
LINC00667	-1.22	2.11e-06	Down
NAA11	-3.67	2.15e-06	Down
DDC	-1.22	2.16e-06	Down
ARHGAP19	-1.39	2.16e-06	Down
DEFB1	3.82	2.17e-06	Up
NASP	-1.01	2.18e-06	Down
SERPINB8	2.13	2.19e-06	Up
FRY	-2.45	2.19e-06	Down
SEL1L3	-2.28	2.2e-06	Down
BROX	1.2	2.22e-06	Up
GPX3	-1.18	2.26e-06	Down
GABARAPL1	1.66	2.28e-06	Up
FAM3C	1.13	2.29e-06	Up
ZNRF3	-1.62	2.34e-06	Down
PER2	-1.3	2.36e-06	Down
MXD4	1.76	2.36e-06	Up
ZHX1	-1.37	2.38e-06	Down
CPN1	-2.15	2.39e-06	Down
TMEM2	-1.16	2.4e-06	Down
SERINC1	1.15	2.42e-06	Up
PRDM1	1.47	2.44e-06	Up
MICB	1.69	2.46e-06	Up
MCM6	-2.72	2.5e-06	Down
TOMM22	-1.35	2.53e-06	Down
POLE	-1.14	2.58e-06	Down
CD9	1.31	2.58e-06	Up
NEIL3	-1.16	2.67e-06	Down
LINC00941	1.45	2.68e-06	Up
DUSP10	1.34	2.75e-06	Up
TLL1	2.55	2.77e-06	Up
PAPSS2	2.13	2.82e-06	Up
RHOBTB1	1.11	2.82e-06	Up
SCARA3	-4.2	2.82e-06	Down
LOC730101	-1.4	2.83e-06	Down
STON2	-1.3	2.86e-06	Down
BMP2K	-1.02	2.87e-06	Down
HIVEP2	1.61	2.9e-06	Up
NUP62CL	-1.02	2.94e-06	Down
TSPAN9	-1.8	2.99e-06	Down
CD99L2	1.01	2.99e-06	Up
NUDT19	2.1	3.09e-06	Up
ARHGAP24	1.16	3.11e-06	Up
CYP2J2	-1.2	3.12e-06	Down
VAT1	1.26	3.13e-06	Up
SHKBP1	1.02	3.15e-06	Up
SIRPA	-1.41	3.15e-06	Down
COX18	-1.38	3.15e-06	Down
IDS	3.55	3.18e-06	Up
CMTM8	-1.13	3.2e-06	Down
NEBL	1.69	3.23e-06	Up
HIST1H2AE	-1.81	3.25e-06	Down
GPR158	1.14	3.28e-06	Up
CLRN3	-2.12	3.29e-06	Down
SAT1	2.19	3.34e-06	Up
ARL2BP	1.49	3.35e-06	Up
LOC389641	1.4	3.36e-06	Up
FLNC	2.6	3.38e-06	Up
TRIM2	1.7	3.41e-06	Up
LOX	4.78	3.42e-06	Up
CMTM7	-1.03	3.46e-06	Down
GBE1	1.42	3.58e-06	Up
ARHGEF26	-1.7	3.74e-06	Down
SLC40A1	-2.28	3.74e-06	Down
SERPINA6	-2.82	3.76e-06	Down
GBA3	-3.24	3.79e-06	Down
CARD16	1.33	3.86e-06	Up
KLRC2	3.16	3.9e-06	Up
RBPMS2	-1.99	3.92e-06	Down
ASAH1	1.11	3.94e-06	Up
SLC4A11	-3.17	4.02e-06	Down
SAMD9	1.97	4.05e-06	Up
HIST1H4E	-1.18	4.14e-06	Down
PCOLCE2	-1.4	4.2e-06	Down
WISP3	1.02	4.21e-06	Up
LCORL	-1.01	4.23e-06	Down
COMMD7	1.26	4.26e-06	Up
SKA1	-1.35	4.26e-06	Down
PGM3	1.05	4.31e-06	Up
C12orf39	2.69	4.31e-06	Up
F2RL2	-2	4.34e-06	Down
HIST1H4A	-1.47	4.36e-06	Down
GLDC	-2.11	4.5e-06	Down
WDR5	-1.04	4.53e-06	Down
EFNA5	1.63	4.56e-06	Up
GRHL1	-1.11	4.65e-06	Down
KCNJ8	-1.46	4.82e-06	Down
TNFAIP3	1.51	4.84e-06	Up
SOD2	3.51	4.85e-06	Up
FZD3	2.6	4.88e-06	Up
LRP8	-1.04	4.95e-06	Down
SP4	-1.5	5e-06	Down
KLF3	-1.47	5.05e-06	Down
NAV2	-1.06	5.06e-06	Down
USP37	-1.24	5.07e-06	Down
EIF2AK2	1.36	5.1e-06	Up
MIR600	-1.41	5.14e-06	Down
PIAS2	-1.05	5.21e-06	Down
MIR3942	-1.25	5.25e-06	Down
MYO5B	1.12	5.3e-06	Up
LRP11	1.24	5.3e-06	Up
FKBP5	-1.55	5.31e-06	Down
RRAGA	-1.57	5.4e-06	Down
ZNF852	-1.19	5.49e-06	Down
MAP1A	-2.27	5.49e-06	Down
ZWINT	-1.28	5.52e-06	Down
HULC	-1.96	5.55e-06	Down
CARD6	1.27	5.65e-06	Up
CXorf30	-1.8	5.77e-06	Down
APOA2	-3.41	5.87e-06	Down
TICRR	-1.57	5.99e-06	Down
OSGEPL1	-1.48	6.11e-06	Down
CTTNBP2NL	1.02	6.12e-06	Up
RELN	-5.38	6.22e-06	Down
ZNF229	1.24	6.29e-06	Up
KNTC1	-1.11	6.36e-06	Down
SP8	-2.62	6.38e-06	Down
CTSS	1.8	6.41e-06	Up
CHST11	1.03	6.53e-06	Up
LGALS3BP	3.21	6.56e-06	Up
FUCA1	1.19	6.56e-06	Up
TLDC1	1.24	6.66e-06	Up
SNORA75	-1.57	6.73e-06	Down
TMEM45A	2.38	6.87e-06	Up
HOXA11	1.29	6.93e-06	Up
TM4SF1	1.07	6.93e-06	Up
CLIP4	1.46	6.95e-06	Up
TUBG1	-1.06	7e-06	Down
EMP2	-1.14	7.02e-06	Down
TMEM97	-1.61	7.1e-06	Down
FAM151A	-2.28	7.11e-06	Down
ETS1	2.08	7.27e-06	Up
SCAP	-1.08	7.38e-06	Down
ANXA1	1.66	7.4e-06	Up
SCML2	-2.61	7.59e-06	Down
PDE5A	3.16	7.6e-06	Up
MXRA7	1.38	7.62e-06	Up
TIMELESS	-1.24	7.67e-06	Down
FAM160A1	1.4	7.89e-06	Up
TM4SF19	2.95	7.93e-06	Up
IRAK3	4.73	7.99e-06	Up
PAQR9	-2.58	8e-06	Down
LAYN	1.67	8.29e-06	Up
CDT1	-1.33	8.3e-06	Down
STRBP	-1.11	8.65e-06	Down
GOLGB1	1.03	8.77e-06	Up
ANO3	1.15	8.8e-06	Up
BEND7	-1.43	8.84e-06	Down
ADAM17	1.03	8.97e-06	Up
DGKK	-4.36	9.02e-06	Down
DPYSL2	1.83	9.07e-06	Up
ASPM	-1.03	9.08e-06	Down
VAV2	-1.17	9.12e-06	Down
CNIH4	1.12	9.24e-06	Up
ARHGEF39	-1.04	9.36e-06	Down
RNF144B	1.5	9.82e-06	Up
LOXL4	-1.86	9.99e-06	Down
MIR122	-2.06	1.03e-05	Down
CXCL2	1.51	1.04e-05	Up
IL31RA	1.57	1.04e-05	Up
SPINK1	3.22	1.06e-05	Up
SALL2	-1.01	1.06e-05	Down
HIST1H2AB	-1.89	1.07e-05	Down
PAIP2B	-2.06	1.07e-05	Down
PLK2	2.54	1.08e-05	Up
TRIM71	-1.83	1.08e-05	Down
ALDH1L2	1.32	1.09e-05	Up
SLC25A36	1.13	1.09e-05	Up
MIS18A	-1.02	1.1e-05	Down
SLC10A5	-1.42	1.11e-05	Down
OSGIN1	-1.16	1.12e-05	Down
OSBPL6	-1.58	1.12e-05	Down
RNF115	1.51	1.14e-05	Up
NIF3L1	-1.16	1.14e-05	Down
SLC22A9	-3.39	1.15e-05	Down
LRRC63	-1.31	1.19e-05	Down
DHX32	1.87	1.2e-05	Up
HIST1H2AH	-1.63	1.2e-05	Down
SLC19A3	-3.08	1.23e-05	Down
STAC	1.58	1.23e-05	Up
ZNF860	1.49	1.23e-05	Up
MLLT11	1.51	1.23e-05	Up
CNKSR2	-1.67	1.25e-05	Down
CST3	1.21	1.26e-05	Up
ASPH	1.75	1.26e-05	Up
HIST1H2AI	-1.46	1.27e-05	Down
MITF	1.91	1.28e-05	Up
CDK19	1.48	1.28e-05	Up
SERPINF1	-3.32	1.31e-05	Down
GAS2	-1.91	1.34e-05	Down
RPA2	-1.21	1.35e-05	Down
SRGAP1	1.11	1.35e-05	Up
GLUD2	-1.29	1.37e-05	Down
TMEM154	1.89	1.38e-05	Up
POLE2	-1.26	1.38e-05	Down
PDE3A	-2.88	1.51e-05	Down
TUBGCP3	-1.02	1.52e-05	Down
OSBPL1A	1.19	1.56e-05	Up
CTSL1	1.31	1.58e-05	Up
B3GNT1	-1.56	1.59e-05	Down
VSNL1	-1.61	1.59e-05	Down
GALNT5	-1.91	1.6e-05	Down
TRIM9	1.73	1.62e-05	Up
TGFB2	3.22	1.65e-05	Up
MFGE8	2.91	1.66e-05	Up
ABCB1	-1.23	1.69e-05	Down
MAML2	1.71	1.73e-05	Up
NLN	-1.15	1.74e-05	Down
DCBLD1	1.92	1.76e-05	Up
FAM188A	1.12	1.78e-05	Up
E2F8	-2	1.78e-05	Down
ARHGAP10	1.61	1.8e-05	Up
LIAS	-1.06	1.81e-05	Down
BIRC2	1.18	1.82e-05	Up
FRRS1	-1.21	1.85e-05	Down
PDCD4	2	1.86e-05	Up
HRSP12	-1.06	1.87e-05	Down
GALNT2	1.78	1.87e-05	Up
BARD1	-1.11	1.87e-05	Down
DAB2	2.29	1.88e-05	Up
TMSB4XP4	5.38	1.93e-05	Up
FAM111B	-1.61	1.93e-05	Down
COTL1	3.08	1.94e-05	Up
MYRF	1.21	1.94e-05	Up
ANXA4	2.55	1.94e-05	Up
NFKBIZ	2.1	1.94e-05	Up
FGFR4	-1.86	2.01e-05	Down
FAM169A	-1.63	2.04e-05	Down
DTL	-1.67	2.04e-05	Down
CDKL5	-1.46	2.08e-05	Down
ARHGAP28	1.42	2.09e-05	Up
CHPT1	-1.03	2.1e-05	Down
RBM23	2.01	2.1e-05	Up
MLLT3	1.24	2.11e-05	Up
MBL2	-2.13	2.15e-05	Down
SOX5	-1.6	2.18e-05	Down
GALNT7	2.35	2.23e-05	Up
MIR29A	1.39	2.36e-05	Up
FANCM	-1.1	2.37e-05	Down
AFF3	-1.75	2.45e-05	Down
RHOBTB3	2.83	2.46e-05	Up
CAV1	2.02	2.46e-05	Up
PDE7A	-1.09	2.47e-05	Down
GDE1	1.15	2.51e-05	Up
TMEM45B	1.41	2.55e-05	Up
AKAP12	2.66	2.57e-05	Up
FAM86C2P	-1.25	2.57e-05	Down
E2F1	-1.04	2.58e-05	Down
EGF	-1.03	2.62e-05	Down
NUP188	-1.71	2.64e-05	Down
MIR3143	-1.45	2.68e-05	Down
NCAPG	-1.22	2.7e-05	Down
GATM	-3.59	2.73e-05	Down
INHBB	1.92	2.73e-05	Up
CPB2	-3.1	2.74e-05	Down
CCND1	-1.72	2.76e-05	Down
MAF	1.15	2.83e-05	Up
FANCI	-1.05	2.86e-05	Down
IFI30	-1.18	2.89e-05	Down
HIST2H3A	-1.5	2.89e-05	Down
ONECUT1	-2.75	2.9e-05	Down
AMPD3	1.36	2.9e-05	Up
ZDHHC2	1.27	2.93e-05	Up
RNF141	1.01	2.95e-05	Up
KIF18B	-1.38	2.95e-05	Down
NIPAL3	1.11	2.97e-05	Up
PDE7B	1.43	3.01e-05	Up
FBN1	2.67	3.02e-05	Up
MIR621	-1.3	3.06e-05	Down
ZNF841	1.01	3.06e-05	Up
SESN3	2.97	3.11e-05	Up
FOXD2-AS1	-1.07	3.15e-05	Down
EEFSEC	-1.08	3.17e-05	Down
MLLT4	1.24	3.18e-05	Up
BRCA2	-1.39	3.18e-05	Down
GATA4	-1.07	3.2e-05	Down
GBP1	2.79	3.22e-05	Up
KLRC3	3.32	3.24e-05	Up
SERINC3	1.08	3.28e-05	Up
KIF22	-1.12	3.32e-05	Down
LOC92249	3.03	3.33e-05	Up
PI4K2B	-1.08	3.36e-05	Down
CDK14	-1.18	3.42e-05	Down
HIST1H2BG	-1.16	3.46e-05	Down
LYN	1.52	3.54e-05	Up
ASNSD1	-1.18	3.57e-05	Down
HIST1H2BL	-1.12	3.58e-05	Down
PRKD1	-1.4	3.62e-05	Down
TMSB10	1.15	3.64e-05	Up
TMSB4XP8	5.69	3.64e-05	Up
RIN2	2.04	3.69e-05	Up
SNAP25	-2	3.7e-05	Down
PARP14	1.43	3.78e-05	Up
ZNF462	2.79	3.8e-05	Up
CDC7	-1.39	3.81e-05	Down
PRKAA2	-2.32	3.85e-05	Down
EXOSC2	-1.55	3.87e-05	Down
OPTN	1.23	3.89e-05	Up
RRP1B	-1.18	3.9e-05	Down
PLA2G4A	1.61	3.92e-05	Up
JUP	2.35	3.96e-05	Up
PLIN3	1.19	3.97e-05	Up
PLEKHG1	-1.21	4e-05	Down
DDX60	1.06	4.05e-05	Up
HIST1H2BJ	-1.5	4.06e-05	Down
CHML	2.18	4.06e-05	Up
NMI	1.01	4.12e-05	Up
ETFB	-1.89	4.13e-05	Down
SDCBP	1.53	4.15e-05	Up
F5	-2.71	4.18e-05	Down
IFT46	1.12	4.22e-05	Up
ARL14	1.75	4.33e-05	Up
UBE2Q2P1	1.06	4.41e-05	Up
CHST13	-1.05	4.5e-05	Down
CDC6	-1.49	4.5e-05	Down
SYNPO	1.04	4.51e-05	Up
AREG	1.54	4.53e-05	Up
DHFR	-1.18	4.56e-05	Down
PLEKHA7	1.02	4.58e-05	Up
S100A11	1.02	4.7e-05	Up
SUV39H1	-1.17	4.71e-05	Down
ATP7B	-1.4	4.73e-05	Down
GINS2	-1.34	4.77e-05	Down
HIST1H2BF	-1.38	4.82e-05	Down
HOMER1	-1.51	4.85e-05	Down
VNN2	2.66	4.88e-05	Up
RFTN1	1.03	4.91e-05	Up
TXNIP	2.81	4.91e-05	Up
PTAR1	-2.22	4.96e-05	Down
SNORA71A	1.08	5e-05	Up
WDR77	-1.01	5.01e-05	Down
UGT8	2.22	5.01e-05	Up
HS3ST3B1	-1.41	5.07e-05	Down
HIST1H3D	-1.56	5.11e-05	Down
RAD18	-1.25	5.22e-05	Down
CCDC167	-1.06	5.32e-05	Down
PEG10	-1.34	5.34e-05	Down
CPVL	1.39	5.37e-05	Up
HIST1H1A	-1.24	5.39e-05	Down
NRCAM	-1.72	5.41e-05	Down
CLEC2B	2.34	5.42e-05	Up
CD59	1.02	5.45e-05	Up
ANXA9	-2.12	5.49e-05	Down
SPARC	2.34	5.5e-05	Up
SGOL1	-1.5	5.52e-05	Down
SMC2	-1.32	5.55e-05	Down
HIST1H4C	-1.1	5.58e-05	Down
TSPYL1	1.39	5.58e-05	Up
TNC	4.42	5.58e-05	Up
FAM45A	1.35	5.65e-05	Up
SERPINA1	-1.78	5.67e-05	Down
ACSM3	-1.13	5.7e-05	Down
TOX3	-1.73	5.75e-05	Down
FOCAD	-1.26	5.76e-05	Down
GRAMD1A	1.3	5.94e-05	Up
HIST2H3D	-1.4	5.99e-05	Down
NPR2	-2.15	6.02e-05	Down
HIST1H4D	-1.84	6.03e-05	Down
SIGMAR1	-1.36	6.13e-05	Down
PIK3C3	1.2	6.15e-05	Up
NAAA	-1.03	6.18e-05	Down
SCAPER	-1.04	6.21e-05	Down
DUOXA2	1.84	6.22e-05	Up
TMEM87B	1.83	6.23e-05	Up
CENPE	-1.44	6.24e-05	Down
ACVR2A	-1.17	6.49e-05	Down
POLA2	-1.33	6.57e-05	Down
SERPINA5	-1.09	6.63e-05	Down
KLHL24	1.29	6.63e-05	Up
CDC42EP3	2.11	6.74e-05	Up
GCSHP3	-1.19	6.78e-05	Down
CPA4	1.48	6.87e-05	Up
RBMS3	1.36	6.87e-05	Up
SNORD93	1.48	6.88e-05	Up
MAP7D3	2.11	6.88e-05	Up
OIP5	-1.07	6.95e-05	Down
EPHA2	-2.03	6.96e-05	Down
AREG	1.58	7.05e-05	Up
SNORD12B	1.08	7.08e-05	Up
KLF12	-1.04	7.14e-05	Down
LINC00654	1.02	7.17e-05	Up
DCPS	-1.04	7.31e-05	Down
PARP2	-1.24	7.43e-05	Down
HIST2H2AA4	-1.01	7.6e-05	Down
FRAT2	-1.69	7.65e-05	Down
TRIM38	1.5	7.81e-05	Up
ZNF215	-1.47	7.9e-05	Down
CPT1A	2.62	7.92e-05	Up
BMP4	1.09	7.92e-05	Up
TMSB4X	4.06	7.98e-05	Up
KLB	-2.1	7.98e-05	Down
PCDH7	2.5	8.08e-05	Up
UNG	-1.28	8.12e-05	Down
CD68	4.01	8.19e-05	Up
WDHD1	-1.34	8.27e-05	Down
MAGED2	1.11	8.39e-05	Up
FAM101B	-1.72	8.43e-05	Down
FKBP7	1.18	8.44e-05	Up
SOCS2	1.48	8.46e-05	Up
SMC5	-1.93	8.58e-05	Down
UBD	-2.8	8.6e-05	Down
FST	-3.18	8.67e-05	Down
PARVA	1.44	8.69e-05	Up
HAS2	2.57	8.77e-05	Up
SGK2	1.23	8.83e-05	Up
CLCN5	-1.34	8.87e-05	Down
CPA6	-1.09	8.98e-05	Down
LINC00351	-2.97	9.09e-05	Down
TMEM98	-1.45	9.18e-05	Down
SLC7A11	-1.77	9.28e-05	Down
IFITM2	2.53	9.28e-05	Up
LIPC	-2.34	9.29e-05	Down
SLC27A2	1.75	9.35e-05	Up
HAVCR1P1	1.28	9.46e-05	Up
NTS	-4.85	9.48e-05	Down
WSB2	1.01	9.5e-05	Up
TAF5	-1.48	9.55e-05	Down
LRMP	-1.27	9.56e-05	Down
AFAP1	1.26	9.65e-05	Up
HIST2H2AB	-1.17	9.97e-05	Down
CD44	1.93	0.000101	Up
NFX1	-1.15	0.000102	Down
HIST1H3C	-1.07	0.000102	Down
DPYD	-1.26	0.000103	Down
AIG1	1.11	0.000103	Up
HIST2H3A	-1.57	0.000103	Down
PCDHB14	-1.57	0.000105	Down
MYO1D	-1.22	0.000105	Down
CCNB3	-2.59	0.000109	Down
C18orf54	-1.35	0.000109	Down
MELK	-1.1	0.000109	Down
VIL1	-1.53	0.000109	Down
PRPF4	-1.18	0.00011	Down
HAVCR1	1.77	0.000111	Up
HIST1H2BO	-1.46	0.000111	Down
RTKN2	-1.3	0.000112	Down
B3GALT1	-2.36	0.000115	Down
FANCB	-1.07	0.000118	Down
GABRB1	-1.99	0.000119	Down
DPP4	3.25	0.000121	Up
EYA4	1.82	0.000122	Up
HIST1H3B	-1.69	0.000123	Down
MYBL2	-1.05	0.000124	Down
PXMP2	-1.01	0.000124	Down
UCA1	-4.29	0.000125	Down
HIST1H3H	-1.43	0.000126	Down
SCGN	-2.82	0.000127	Down
CREB3L1	1.55	0.000127	Up
MATN3	-2.26	0.000127	Down
EXPH5	1.65	0.000128	Up
RAB3B	1.56	0.000128	Up
AOX1	2.26	0.00013	Up
KC6	-1.13	0.000131	Down
STIL	-1.12	0.000131	Down
TIMP1	1.36	0.000132	Up
PAQR5	1.78	0.000133	Up
DKK1	-2.07	0.000136	Down
HIST1H2AM	-1.83	0.000136	Down
RFC3	-1.08	0.000137	Down
TRIB1	1.35	0.000138	Up
IQSEC1	-1.7	0.000138	Down
IFITM3	2.43	0.000139	Up
GAB1	-1.54	0.000148	Down
FBLN1	-1.31	0.00015	Down
MAP3K8	1.64	0.000151	Up
ETV4	-1.91	0.000152	Down
SQRDL	3.11	0.000153	Up
GLUD1	-1.52	0.000154	Down
IPMK	1.09	0.000155	Up
UGCG	1.92	0.000156	Up
VNN3	3.6	0.00016	Up
PHKA2	-1.26	0.000161	Down
FBXO16	1.34	0.000162	Up
SLC41A2	1.06	0.000164	Up
KIAA1524	-1.12	0.000165	Down
NUAK1	1.64	0.000166	Up
SRSF8	1.13	0.000168	Up
CLIC2	-1.32	0.000168	Down
ABCG2	-1.59	0.000169	Down
NID1	-2.38	0.000171	Down
MTHFD1	-1.12	0.000171	Down
CTDSPL	-1.61	0.000172	Down
FGF2	1.29	0.000174	Up
ECE1	1.09	0.000175	Up
DCBLD2	2.18	0.000175	Up
SERPINE1	2.88	0.000177	Up
PCDHB5	-1.29	0.000177	Down
CDC20	-1.24	0.000178	Down
CA2	-1.32	0.000179	Down
SLC43A1	-1.17	0.000179	Down
JTB	1.06	0.000179	Up
NADK2	-1.26	0.000179	Down
SMO	-1.22	0.000183	Down
SELRC1	-1.07	0.000184	Down
EPB41L5	-1.04	0.000186	Down
EXOSC8	-1.16	0.000189	Down
HIST2H4B	-1.04	0.00019	Down
MPP1	1.23	0.000191	Up
ATAD5	-1.01	0.000192	Down
SCARNA8	-1.1	0.000195	Down
B4GALNT2	1.38	0.000199	Up
LOC442075	-1.49	0.000201	Down
FHDC1	1.12	0.000201	Up
GYG2	-1.11	0.000203	Down
HS3ST3A1	-1.03	0.000205	Down
HIF1A	1.09	0.000205	Up
MMP15	-1.04	0.000206	Down
HIST1H3A	-1.54	0.000207	Down
FSTL1	2.52	0.000208	Up
OSBPL3	-1.06	0.000211	Down
ELFN1	-3	0.000224	Down
CX3CL1	1.53	0.000225	Up
MAGI2-AS3	-1.1	0.000228	Down
POLD4	1.48	0.000229	Up
BAMBI	1.06	0.000231	Up
CCNF	-1.01	0.000231	Down
FLRT2	-1.63	0.000231	Down
NAV3	1.78	0.000232	Up
PCYT1B	1.4	0.000234	Up
MID2	1.66	0.000237	Up
PHGDH	-1.63	0.000238	Down
IFITM4P	2.16	0.000243	Up
FARSB	-1.46	0.000247	Down
HHEX	-1.19	0.000254	Down
HIST1H3J	-1.12	0.000254	Down
RASL11A	2.15	0.000256	Up
ITPR2	2.07	0.000259	Up
MUC13	3.3	0.00026	Up
SPTLC3	-2.94	0.000265	Down
GLIPR1	3.53	0.000268	Up
ADRBK1	-1.07	0.000271	Down
LOC100507032	-1.66	0.000271	Down
C4BPA	2.74	0.000275	Up
TGFB1I1	1.25	0.000282	Up
SEZ6L2	1.55	0.000282	Up
CDH2	1.19	0.000289	Up
CYP39A1	-1.35	0.00029	Down
WDR12	-1.06	0.00029	Down
LOC100505679	1.28	3e-04	Up
APOC3	-1.39	3e-04	Down
GYS1	1.5	0.000302	Up
UTP20	-1.16	0.000311	Down
SLC38A4	-1.86	0.000311	Down
ACSL5	1.48	0.000312	Up
OTTHUMG00000154923	-1.37	0.000321	Down
BLM	-1.02	0.000321	Down
OSMR	2.01	0.000328	Up
TP53INP1	2.28	0.000333	Up
AS3MT	-1.31	0.000334	Down
FAM122A	-1.06	0.000339	Down
PTP4A1P7	1.67	0.000341	Up
RRAS	1.09	0.000341	Up
OTTHUMG00000154923	-1.21	0.000343	Down
SNORA41	-1.19	0.000348	Down
PCSK6	-1.22	0.000351	Down
MAN2B2	1.05	0.00036	Up
UGT2A3	2.65	0.000362	Up
VLDLR	1.34	0.000368	Up
HIST1H4H	1.34	0.000372	Up
GPD1L	1.53	0.000376	Up
FAM45B	1.19	0.000377	Up
SLPI	6.16	0.000381	Up
VNN1	1.88	0.000387	Up
PTRF	1.09	0.000389	Up
GABRA2	-2.46	0.000392	Down
PSAT1	-2.12	0.000394	Down
SLC9A7P1	1.48	0.000406	Up
MRPL50	-1.09	0.000407	Down
GPER	-1.14	0.000409	Down
TGFB1	2.51	0.000421	Up
ITIH2	-4.52	0.000422	Down
C11orf93	-1.67	0.000428	Down
HIST1H2AG	-1.25	0.000435	Down
CPM	-1.19	0.000437	Down
GUCY1A2	1.08	0.000441	Up
LINC00263	-1.14	0.00045	Down
INS	-1.02	0.000456	Down
LGMN	1.44	0.000456	Up
VTRNA1-3	1.52	0.000458	Up
GPI	1.03	0.000459	Up
C12orf75	1.2	0.00046	Up
UBE2E2	1.05	0.000468	Up
LAMP2	1.27	0.000471	Up
CEP85	-1.08	0.000471	Down
MASP1	-1.65	0.000476	Down
NES	-2.45	0.000476	Down
EMP1	1.84	0.000479	Up
HPGD	2.89	0.000479	Up
AKR1C3	1.84	0.000484	Up
BHLHE40	1.44	0.000485	Up
APOB	-2.81	0.000497	Down
SH3BP5-AS1	-1.32	5e-04	Down
CYB5A	1.09	0.000501	Up
WLS	1.89	0.000502	Up
LAMC1	-1.21	0.000503	Down
APBB1IP	1.53	0.000513	Up
HIST1H1E	-1.36	0.000514	Down
SH3RF2	1.1	0.000521	Up
UBAP2	-1.05	0.00053	Down
PLAGL1	1.55	0.000533	Up
PLEKHA2	1.23	0.000543	Up
SELM	1.12	0.000543	Up
FBXL21	-1.75	0.000549	Down
TRIM44	1.26	0.000553	Up
GAMT	-1.13	0.000554	Down
LOC100129550	-1.18	0.000556	Down
RARB	-1.02	0.000561	Down
MVP	1.49	0.000564	Up
LPHN3	1.17	0.000568	Up
LOC100506827	-1.07	0.00057	Down
SNORA71C	1.17	0.00059	Up
TM4SF5	-2.34	0.000612	Down
SLC30A1	2.28	0.000613	Up
DPPA2	1.05	0.000622	Up
LGSN	1.86	0.000626	Up
PROC	-1.12	0.000637	Down
QSOX2	-1.08	0.00064	Down
VCAN	3.04	0.000655	Up
PLK4	-1.69	0.000659	Down
ALDH3B1	1.31	0.00066	Up
ALB	-1.52	0.000661	Down
SMAD6	-1.22	0.000663	Down
SOX6	-1.21	0.000686	Down
XRCC2	-1.29	0.000693	Down
GXYLT2	1.59	0.000702	Up
DNAJC1	1.06	0.000703	Up
PNRC1	1.74	0.000711	Up
IFI6	1.72	0.000736	Up
ADAM23	-1.32	0.000737	Down
ATRNL1	1.25	0.000739	Up
ITPR3	1.72	0.000741	Up
SMAD9	-1.21	0.000744	Down
STAT6	1.27	0.000745	Up
PTER	1.22	0.000747	Up
ADAMTS9	1.09	0.000768	Up
GIPC2	-1.3	0.000773	Down
SNORD104	1.2	0.000774	Up
PTGS2	2	0.000779	Up
PPME1	1.06	0.000787	Up
HHLA2	2.99	0.000791	Up
HIST1H3F	-1.26	0.000801	Down
MAOA	-1.22	0.000802	Down
HABP2	-1.49	0.000805	Down
MIR573	-2	0.000805	Down
ZMYM3	-1.33	0.000817	Down
FABP3	1.02	0.000832	Up
DUOX2	2.1	0.000833	Up
PLCB1-IT1	-1.3	0.000835	Down
UCP2	1.03	0.000845	Up
OXNAD1	-1.08	0.000857	Down
MIR21	1.15	0.000861	Up
LIPH	3.12	0.000878	Up
DUSP5	-1.05	0.000895	Down
NT5E	-1.82	0.000914	Down
HIST1H2BB	-1.36	0.000919	Down
CADPS2	-1.07	0.000924	Down
PRIM1	-1.24	0.000934	Down
PLA2G1B	-1.57	0.00096	Down
ZSWIM5	-1.12	0.000969	Down
CDH17	4.47	0.000981	Up
SERPINF2	-1.86	0.00101	Down
IARS	-1.06	0.00101	Down
BMF	1.27	0.00101	Up
CP	2.2	0.00102	Up
FZD7	-1.27	0.00106	Down
SOS1	2.1	0.00107	Up
IL2RG	-1.08	0.00112	Down
COL5A2	-1.26	0.00113	Down
PGM2L1	1.01	0.00113	Up
CTSE	-4.84	0.00118	Down
UACA	1.22	0.00118	Up
RAB27A	1.2	0.00119	Up
RSC1A1	-1.01	0.00119	Down
VIM	1.01	0.00121	Up
SLC16A10	-1.39	0.00125	Down
KDM5B	1.83	0.00125	Up
MCC	-1.62	0.00127	Down
UPK1B	2.68	0.00134	Up
SVIL	1.29	0.00134	Up
CTGF	-2.05	0.00139	Down
PSAT1P4	-1.59	0.00147	Down
TCP11L2	1.38	0.00152	Up
DIO2	2.31	0.00153	Up
MIR181B1	1.03	0.00157	Up
ITGA5	1.34	0.00157	Up
PCSK5	-1.04	0.00158	Down
HJURP	-1.27	0.00164	Down
ERRFI1	1.69	0.00165	Up
SLIT2	-1.83	0.00169	Down
CKB	-1.1	0.00174	Down
OXCT1	1.28	0.00177	Up
MTUS1	1.15	0.00184	Up
DPYSL3	2.33	0.00188	Up
TBL1X	-1.22	0.00192	Down
FRMD6	1.35	0.00195	Up
AKR1C2	2.68	0.00195	Up
SLC16A4	1.3	0.00201	Up
CLSPN	-1.25	0.00201	Down
AFP	-2.34	0.00202	Down
TNFRSF11B	-1.39	0.00205	Down
SLC41A1	1.01	0.00205	Up
MB21D2	1.9	0.00208	Up
SPINK13	1.35	0.0021	Up
LRRC7	-2.18	0.00214	Down
SLCO2A1	-1.44	0.00214	Down
APOH	-2.61	0.00216	Down
EPSTI1	1.04	0.00216	Up
UHRF1BP1L	-1.16	0.0022	Down
AGFG2	-1.77	0.00222	Down
DCXR	-1.01	0.00224	Down
C8orf4	2.2	0.00227	Up
UGT2B15	2.12	0.00231	Up
PPAP2A	1.17	0.00235	Up
PAH	-2.73	0.00236	Down
APOC1	-1.22	0.0024	Down
TAB3-AS2	-1.19	0.00255	Down
RNA5S17	-1.02	0.00259	Down
RNA5S17	-1.02	0.00259	Down
RNA5S17	-1.02	0.00259	Down
RNA5S17	-1.02	0.00259	Down
RNA5S17	-1.02	0.00259	Down
RNA5S17	-1.02	0.00259	Down
RNA5S17	-1.02	0.00259	Down
RNA5S17	-1.02	0.00259	Down
RNA5S17	-1.02	0.00259	Down
RNA5S17	-1.02	0.00259	Down
RNA5S17	-1.02	0.00259	Down
RNA5S17	-1.02	0.00259	Down
RNA5S17	-1.02	0.00259	Down
RNA5S17	-1.02	0.00259	Down
RNA5S17	-1.02	0.00259	Down
RNA5S17	-1.02	0.00259	Down
ACADSB	-1.34	0.00275	Down
CYP2B6	2.07	0.00276	Up
COL1A2	2.01	0.00282	Up
CYP3A5	1.11	0.0029	Up
CFH	1.65	0.00293	Up
GPC3	-1.8	0.00298	Down
EPAS1	1.34	0.00302	Up
FGFR3	-1.35	0.00304	Down
PTPN3	-1.1	0.00308	Down
KIF5C	-2.24	0.00313	Down
GPX2	-1.63	0.00321	Down
MGME1	-1.11	0.00322	Down
SPRY1	-1.03	0.00328	Down
MCM8	-1.21	0.00332	Down
NUP210	-2.14	0.00337	Down
RNF157	-1.31	0.00345	Down
C15orf41	1.32	0.00354	Up
FBLN5	-1.43	0.00358	Down
DCHS2	-1.3	0.00369	Down
TNIP3	1.95	0.00385	Up
KITLG	-1.12	0.00415	Down
H1F0	-1.06	0.00418	Down
CXCL6	1.69	0.00418	Up
ANG	1.74	0.0042	Up
SLC7A7	2.02	0.00422	Up
PPP1R3C	1.05	0.00426	Up
SLC7A8	-2.84	0.00426	Down
UBE2R2	-1.3	0.00429	Down
IRS1	-1.03	0.0043	Down
CXCL1	1.71	0.0044	Up
SMLR1	-1.44	0.00445	Down
STC1	4.05	0.0045	Up
JAG1	-2.11	0.00474	Down
UGT2B17	1.61	0.00476	Up
ENPP2	-1.6	0.00483	Down
FZD5	-2.08	0.00483	Down
CRIPAK	-1.16	0.00486	Down
FGB	1.98	0.00487	Up
PRNP	1.46	0.00496	Up
PC	-1.1	0.00498	Down
NTN4	2.24	0.005	Up
RASAL2	-1.07	0.00524	Down
MCTP1	1.03	0.00524	Up
SLC1A3	2.14	0.00527	Up
GCH1	-1.11	0.00528	Down
EPB41L4A	1.48	0.00542	Up
CXCL16	1.37	0.00545	Up
GDA	-1.03	0.00549	Down
GFRA1	1.09	0.00559	Up
PECR	-1.12	0.00568	Down
MYL9	1.94	0.00573	Up
ROBO2	-1.14	0.00581	Down
GBP2	2.36	0.00586	Up
ASNS	-1.09	0.00603	Down
MCM10	-1.41	0.00609	Down
LOC100506352	1.63	0.00615	Up
CLDN6	-1.11	0.0062	Down
STX11	1.1	0.00621	Up
LINC00922	1.54	0.00634	Up
IKBKAP	-1.35	0.00642	Down
ALDOC	1.14	0.00643	Up
SAA2	3.23	0.00648	Up
PROX1	-1.03	0.00648	Down
METTL7A	-1.36	0.00661	Down
KLF5	-1.32	0.00664	Down
VCAN-AS1	1.23	0.00669	Up
MARC1	-1.32	0.00678	Down
SLC2A1	1.26	0.0071	Up
MAGEC2	4.09	0.00715	Up
GPR37	1.2	0.00726	Up
IRS2	1.3	0.00726	Up
AKR1C4	1.03	0.00741	Up
SLC10A7	-1.2	0.00765	Down
IL1A	1.6	0.00792	Up
OSGIN2	-1.11	0.00806	Down
SEBOX	-1.62	0.0081	Down
C3	4.59	0.00871	Up
ARL5B	1.24	0.00876	Up
SGCB	1.18	0.00884	Up
TUFT1	1.14	0.00888	Up
AKR1C1	1.79	0.00931	Up
CDH6	-1.88	0.00961	Down
SEMA4G	-1.04	0.00964	Down
ULBP3	2.22	0.00978	Up
FOXE1	1.13	0.00992	Up
FZD4	-1.12	0.0102	Down
STAM	1.5	0.0105	Up
NRK	1.73	0.0108	Up
CDC20P1	-1.1	0.0108	Down
SERPIND1	-1.51	0.011	Down
GC	-2.35	0.0111	Down
SLC2A3	-1.61	0.0117	Down
SERPINA7	1.71	0.0119	Up
PARM1	2.56	0.0123	Up
PCDHGB5	-1.19	0.0125	Down
LAMA3	1.23	0.0128	Up
ARHGDIB	1.34	0.0128	Up
TC2N	-1.26	0.013	Down
DRAM1	-1.3	0.0131	Down
P4HA1	1.08	0.0139	Up
SAA1	2.7	0.0141	Up
F2	-1.34	0.0144	Down
ERP27	-1.18	0.015	Down
HCN4	-1.27	0.0156	Down
S1PR3	2.05	0.022	Up
